# Supplementary material for: A new species of Megalommum Szépligeti (Hymenoptera, Braconidae, Braconinae); a parasitoid of the pistachio longhorn beetle (Calchaenesthes pistacivora Holzschuh; Coleoptera, Cerambycidae) in Iran
Source: Zookeys. 2011 Jun 24;(112):21–38. doi: 10.3897/zookeys.112.1753 (PMC3187643; doi:10.3897/zookeys.112.1753)
Supplement: XML Treatment for Megalommum pistacivorae [file zookeys.112.1753-treatment1.xml]

<!DOCTYPE tp:taxon-treatment
  PUBLIC "-//TaxonX//DTD Taxonomic Treatment Publishing DTD v0 20100105//EN" "tax-treatment-NSO.dtd">
<tp:taxon-treatment xmlns:tp="http://www.plazi.org/taxpub"><tp:treatment-meta><mixed-citation publication-type="journal"><person-group><name><surname>van Achterberg</surname><given-names>C.</given-names></name><name><surname>Mehrnejad</surname><given-names>M.R.</given-names></name></person-group><article-title>A new species of Megalommum Szépligeti (Hymenoptera, Braconidae, Braconinae);  a parasitoid of the pistachio longhorn beetle (Calchaenesthes pistacivora Holzschuh; Coleoptera, Cerambycidae) in Iran</article-title><source>Zookeys</source><day>24</day><month>6</month><year>2011</year><volume>2011</volume><issue>112</issue><fpage>21</fpage><lpage>38</lpage><pub-id pub-id-type="doi">10.3897/zookeys.112.1753</pub-id></mixed-citation></tp:treatment-meta><tp:nomenclature><tp:taxon-name>
                        <tp:taxon-name-part taxon-name-part-type="genus">Megalommum</tp:taxon-name-part>
                        <tp:taxon-name-part taxon-name-part-type="species">pistacivorae</tp:taxon-name-part>
                    <object-id xmlns:xlink="http://www.w3.org/1999/xlink" xlink:type="simple">urn:lsid:zoobank.org:act:16F7B146-34DD-40BB-A3CF-CA5D7806C8A4
</object-id>
                    <object-id xmlns:xlink="http://www.w3.org/1999/xlink" xlink:type="simple">http://species-id.net/wiki/Megalommum_pistacivorae</object-id>
                    </tp:taxon-name><tp:taxon-status xmlns:xlink="http://www.w3.org/1999/xlink" xlink:type="simple">sp. n.</tp:taxon-status><xref ref-type="fig" rid="F1">Figs 1–3</xref><xref ref-type="fig" rid="F3">16–20</xref><xref ref-type="fig" rid="F8">74–76</xref></tp:nomenclature><tp:treatment-sec sec-type="Type material"><title>Type material.</title><p> Holotype, ♀ (RMNH), “Iran, Sirjan, ex <italic><tp:taxon-name>Calchaenesthes pistacivora</tp:taxon-name></italic> (Ceramb.) on <italic><tp:taxon-name>Pistacia vera</tp:taxon-name></italic>, em. 14.iv.2007, M.R. Mehrnejad, RMNH’08”. Paratypes (3 ♀ + 4 ♂; RMNH): 1 ♂ topotypical and from same host, but emerged 12.xi.2007; 2 ♀ “Iran, Sirjan, 14.v.2009, at light, M.R. Mehrnejad, RMNH’09”; 1 ♀ + 1 ♂, id., but 17.v.2009; 2 ♂, id., but 30.iv.2009.</p></tp:treatment-sec><tp:treatment-sec sec-type="Diagnosis"><title>Diagnosis.</title><p>Body yellowish- or orange-brown; hind femur and coxa dark brown (<xref ref-type="fig" rid="F1">Figs 1</xref>, <xref ref-type="fig" rid="F3">20</xref>); pterostigma medially (near vein r) partly yellow (<xref ref-type="fig" rid="F1">Figs 2</xref>, <xref ref-type="fig" rid="F8">74, 75</xref>); OOL of ♀ slightly longer (<xref ref-type="fig" rid="F3">Fig. 16</xref>); vein CU1b of fore wing triangular, strongly widened basally and weakly reclivous (<xref ref-type="fig" rid="F1">Figs 2</xref>, <xref ref-type="fig" rid="F8">74, 75</xref>); vein 3-CU1 of fore wing 2–3 times as long as vein CU1b; vein 1-M of fore wing 1.4–2.2 times as long as vein 1-CU1 (<xref ref-type="fig" rid="F1">Figs 2</xref>, <xref ref-type="fig" rid="F8">74, 75</xref>); vein 2–1A distinctly bent (<xref ref-type="fig" rid="F1">Fig. 2</xref>); hind femur rather slender (<xref ref-type="fig" rid="F3">Fig. 20</xref>); medio-basal area of second metasomal tergite smooth and slightly longer than half length of tergite (<xref ref-type="fig" rid="F1">Figs 2</xref>, <xref ref-type="fig" rid="F3">18, 19</xref>); ovipositor sheath 0.25 times as long as fore wing and half as long as metasoma.</p><fig id="F1" position="float" orientation="portrait"><label>Figures 1–6.</label><caption><p><bold>1–3:</bold> <italic><tp:taxon-name>Megalommum pistacivorae</tp:taxon-name></italic>sp. n., holotype female. <bold>1</bold> habitus dorsal (scale line = 1 mm) <bold>2</bold> wings and metasoma dorsal <bold>3</bold> head anterior. <bold>4–6:</bold> Old <italic><tp:taxon-name>Pistacia khinjuk</tp:taxon-name></italic> tree. <bold>4</bold> infested tree <bold>5</bold> old emergence holes of <italic><tp:taxon-name>Calchaenesthes pistacivora</tp:taxon-name></italic> <bold>6</bold> tunnel of <italic><tp:taxon-name>Calchaenesthes pistacivora</tp:taxon-name></italic> with closed cocoon of <italic><tp:taxon-name>Megalommum pistacivorae</tp:taxon-name></italic>.</p></caption><graphic xmlns:xlink="http://www.w3.org/1999/xlink" xlink:href="ZooKeys-112-021-g001.jpg" position="float" orientation="portrait" xlink:type="simple"/></fig></tp:treatment-sec><tp:treatment-sec sec-type="Description"><title>Description.</title><p> Holotype, ♀, length of body 7.6 mm, of fore wing 7.3 mm.</p><p><!--PageBreak--><!--PageBreak--><italic>Head</italic>. Antenna about as long as fore wing, with 61 segments; apical antennal segment with distinct spine and slender, scapus robust and distinctly protruding apically, its inner aspect with minute double margin apically; third, fourth and penultimate segments 1.2, 0.9 and 1.6 times their maximum width, respectively; length of maxillary palp 0.9 times height of head; eye distinctly emarginate (<xref ref-type="fig" rid="F1">Fig. 3</xref>); face narrow and irregularly rugulose; clypeus flat, partly smooth and with some microsculpture, dorsally with angled carina and ventral margin thin and lamelliform, with 5 long setae ventrally; hypoclypeal depression 0.7 times as wide as minimum width of face (<xref ref-type="fig" rid="F1">Fig. 3</xref>); frons moderately concave behind antennal sockets, smooth, without median carina (<xref ref-type="fig" rid="F3">Fig. 16</xref>); vertex slightly convex, smooth, sparsely setose and stemmaticum protruding and surrounded by a groove; OOL:diameter of posterior ocellus:POL = 5:10:4; in dorsal view length of eye 5.2 times temple; temples directly narrowed behind eyes and smooth (<xref ref-type="fig" rid="F3">Fig 16</xref>); malar suture absent, eye almost touching base of mandible; mandible strongly twisted and unidentate.</p><p><italic>Mesosoma</italic>. Length of mesosoma 1.6 times its height; side of pronotum and propleuron smooth, except for some indistinct fine crenulae anteriorly and some punctulation posteriorly; pronotum vertical anteriorly and with a shallow groove and no antescutal depression; mesopleuron smooth, setose, except for a medial glabrous area; mesosternal sulcus smooth and narrow; metapleuron punctulate, convex; mesoscutum nearly completely sparsely punctulate and setose; notauli only present anteriorly and shallowly impressed; scutellar sulcus present and with distinct fine crenulae; scutellum weakly convex and sparsely punctulate; side of scutellum smooth; metanotum medio-anteriorly with carina, posteriorly evenly convex and smooth; propodeum smooth, setose and evenly convex.</p><p><italic>Wings</italic>. Fore wing (<xref ref-type="fig" rid="F1">Figs 1, 2</xref>): 1-M 1.8 times as long as 1-CU1; m-cu widened and 1.1 times as long as 1-M; first subdiscal cell with narrow and glabrous sclerome; 3-SR and SR1 weakly curved; r:3-SR:SR1 = 2:5:13; 2-SR:3-SR:r-m = 18:25:19; r-m largely unsclerotised; wide ring around dark patch of first subdiscal cell glabrous, but posteriorly setose; CU1b triangular and strongly widened basally. Hind wing: SR sinuate and marginal cell somewhat widened apically; subbasal cell setose; 1r-m weakly curved; M+CU:1-M:1r-m = 6:18:5.</p><p><italic>Legs</italic>. Tarsal claws simple and with bristly setae ventrally; hind femur slender (<xref ref-type="fig" rid="F3">Fig. 20</xref>) compared to <italic><tp:taxon-name>Megalommum jacobsoni</tp:taxon-name></italic>; length of femur, tibia and basitarsus of hind leg 3.9, 10.0 and 4.7 times their maximum width, respectively; hind tibia with dense adpressed setae; hind tibial spurs 0.5 and 0.6 times as long as hind basitarsus; inner side of hind tibia and tarsus with dense long whitish setae.</p><p><italic>Metasoma</italic>. Length of first tergite 1.1 times its apical width, parallel-sided, dorso-lateral carinae strong behind spiracles and medial area longitudinally rugose; second tergite smooth except for crenulae near distinct triangular medio-basal area, area surrounded by crenulate groove and tergite antero-laterally with small triangular smooth areas (<xref ref-type="fig" rid="F3">Fig. 18</xref>); second suture distinct and weakly sinuate and finely crenulate; medial length of second tergite 1.2 times median length of third tergite; third and following tergites smooth; ovipositor depressed, without notch or nodus dorsally and without ventral teeth, apically narrowed (<xref ref-type="fig" rid="F8">Fig. 76</xref>); ovipositor straight, its sheath 0.25 times as long as fore wing<!--PageBreak-->.</p><p><italic>Colour</italic>. Yellowish-brown; antenna, hind femur dorsally, hind tibia and tarsus and ovipositor sheath, black; fore and middle femora, tibiae and tarsi, and remainder of hind leg more or less dark brown; most veins of basal half of wing, sclerome of first subdiscal cell and apical 0.6 of pterostigma largely dark brown (<xref ref-type="fig" rid="F1">Fig. 2</xref>), vein 1-R1 of fore wing yellowish and remainder of veins brown; wing membrane moderately infuscate, below parastigma and patch in first subdiscal cell dark brown.</p><p><italic>Variation</italic>. Length of body of ♀ 6.7–8.7 mm (of ♂ 5.2–7.3 mm), and of fore wing of ♀ 6.7–8.1 mm (of ♂ 4.3–6.4 mm); antenna of ♀ with 54 (1), 61 (1) or 65 (1) segments, of ♂ with 44 (1), 47 (1), 51 (1) or 52 (1) segments; vein 1-M of fore wing 1.4–2.2 times as long as vein 1-CU1; vein 3-SR of fore wing 1.4–1.7 times vein 2-SR; body completely reddish-, orange or yellowish-brown; basal 0.4 of pterostigma largely yellowish or darkened and only with yellowish basal patch; hind coxa and femur largely dark brown to largely brown; length of first tergite 1.1–1.3 times its apical width; second metasomal suture weakly to strongly crenulate; second, third and base of fourth metasomal tergites of ♂ finely rugulose, but sometimes only superficially so and partly smooth; length of ovipositor sheath 0.25–0.26 times fore wing.</p></tp:treatment-sec><tp:treatment-sec sec-type="Distribution"><title>Distribution.</title><p> South Palaearctic (Iran).</p></tp:treatment-sec><tp:treatment-sec sec-type="Biology"><title>Biology.</title><p> Solitary and possibly endoparasitoid of <italic><tp:taxon-name>Calchaenesthes pistacivora</tp:taxon-name></italic> Holzschuh (<tp:taxon-name>Coleoptera</tp:taxon-name>: <tp:taxon-name>Cerambycidae</tp:taxon-name>) on <italic><tp:taxon-name>Pistacia vera</tp:taxon-name></italic> Linnaeus, <italic><tp:taxon-name>Pistacia atlantica</tp:taxon-name></italic> subsp. <italic>mutica</italic> (Fischer &amp; C.A. Meyer) and <italic><tp:taxon-name>Pistacia khinjuk</tp:taxon-name></italic> Stocks.</p></tp:treatment-sec><tp:treatment-sec sec-type="Etymology"><title>Etymology.</title><p> Named after the specific name of its host.</p></tp:treatment-sec><tp:treatment-sec><!--Section generated to contain objects referenced in tp:taxon-treatment.--><fig id="F3" position="float" orientation="portrait"><label>Figures 16–25.</label><caption><p><bold>16–20:</bold> <italic><tp:taxon-name>Megalommum pistacivorae</tp:taxon-name></italic>sp. n., holotype female, but 19 of paratype male. <bold>16</bold> head dorsal <bold>17</bold> basal part of antenna <bold>18, 19</bold> basal metasomal tergites, dorsal <bold>20</bold> hind femur lateral. <bold>21–25:</bold> <italic><tp:taxon-name>Megalommum jacobsoni</tp:taxon-name></italic> <bold>(</bold>Tobias), Yemen, Al Kowd, female, but 24 of male. <bold>21</bold> fore wing <bold>22</bold> head dorsal <bold>23, 24</bold> basal metasomal tergites, dorsal <bold>25</bold> hind femur lateral.</p></caption><graphic xmlns:xlink="http://www.w3.org/1999/xlink" xlink:href="ZooKeys-112-021-g003.jpg" position="float" orientation="portrait" xlink:type="simple"/></fig><fig id="F8" position="float" orientation="portrait"><label>Figures 74–76.</label><caption><p><italic><tp:taxon-name>Megalommum pistacivorae</tp:taxon-name></italic>sp. n., paratype female. <bold>74</bold> wings <bold>75</bold> detail of fore wing <bold>76</bold> apex of ovipositor.</p></caption><graphic xmlns:xlink="http://www.w3.org/1999/xlink" xlink:href="ZooKeys-112-021-g008.jpg" position="float" orientation="portrait" xlink:type="simple"/></fig></tp:treatment-sec></tp:taxon-treatment>
